# Supplementary material for: Resistance of Alternaria spp. Causing Strawberry Black Spot to Boscalid in China
Source: Plants (Basel). 2025 Jun 24;14(13):1941. doi: 10.3390/plants14131941 (PMC12251906; doi:10.3390/plants14131941)
Supplement: Supplementary file 1 [file plants-14-01941-s001.zip]

Archive with 1 entries (1 files):
- plants-3669434-supplementary.pdf
